# Supplementary material for: High-throughput surface marker screen on primary human breast tissues reveals further cellular heterogeneity
Source: Breast Cancer Res. 2021 Jun 13;23:66. doi: 10.1186/s13058-021-01444-5 (PMC8201685; doi:10.1186/s13058-021-01444-5)
Supplement: Supplementary file 1 — Additional file 1: Supplemental Figure S1. Gating strategy of antibody screen. Gating strategy to eliminate debris, doublets, dead and endothelial cells and to select the epithelial and stromal subpopulations. Percentage of positive cells for each antibody was determined based on gates drawn from the isotype control for each of the subpopulations. Gating strategy illustrated represents A) a negative and B) a positive surface marker. [file 13058_2021_1444_MOESM1_ESM.zip]

Archive with 2 entries (2 files):
- Virtanen_Additional_file_1a.pdf
- Virtanen_Additional_file_1b.pdf
