# Supplementary material for: High-throughput surface marker screen on primary human breast tissues reveals further cellular heterogeneity
Source: Breast Cancer Res. 2021 Jun 13;23:66. doi: 10.1186/s13058-021-01444-5 (PMC8201685; doi:10.1186/s13058-021-01444-5)
Supplement: Supplementary file 6 — Additional file 6. [file 13058_2021_1444_MOESM6_ESM.xlsx]

## Sheet: Sheet1
Plate 1
Specificity	Clone	Isotype	Specificity	Clone	Isotype	Specificity	Clone	Isotype
CD1a	HI149	Ms IgG 1, ?	CD28	L293	Ms IgG 1, ?	CD51/61	23C6
CD1b	M-T101 Ms IgG 1, ?		CD29	HUTS-21 Ms IgG 2a, ?		CD53	HI29 Ms IgG 1, ?
CD1d	CD1d42 Ms IgG 1, ?		CD30	BerH8 Ms IgG 1, ?		CD54	LB-2 Ms IgG 2b, ?
CD2	RPA-2.10 Ms IgG 1, ?		CD31	WM59 Ms IgG 1, ?		CD55	IA10 Ms IgG 2a, ?
CD3	HIT3a Ms IgG 2a, ?		CD32	FL18.26 Ms IgG 2b, ?		CD56 B159 Ms IgG1, ?
CD4	RPA-T4 Ms IgG 1, ?		CD33	HIM3-4 Ms IgG 1, ?		CD57	NK-1 Ms IgM, ?
CD4v4 L120 Ms IgG 1, ? CD34 581 Ms IgG 1, ? CD58 1C3 Ms IgG 2a, ?
CD5 L17F12 Ms IgG 2a, ? CD35 E11 Ms IgG 1, ? CD59 p282 (H19) Ms IgG 2a, ?
CD6 M-T605 Ms IgG 1, ? CD36 CB38 (NL07) Ms IgM, ? CD61 VI-PL2 Ms IgG 1, ?
CD7 M-T701 Ms IgG 1, ? CD37 M-B371 Ms IgG 1, ? CD62E 68-5H11 Ms IgG 1, ?
CD8a SK1 Ms IgG 1, ? CD38 HIT2 Ms IgG 1, ? CD62L Dreg 56 Ms IgG 1, ?
CD8b 2ST8.5H7 Ms IgG2a, ? CD39 TU66 Ms IgG2b, ? CD62P AK-4 Ms IgG 1, ?
CD9 M-L13 Ms IgG 1, ? CD40 5C3 Ms IgG 1, ? CD63 H5C6 Ms IgG 1, ?
CD10 HI10a Ms IgG 2a, ? CD41a HIP8 Ms IgG 1, ? CD64 10.1 Ms IgG 1, ?
CD11a G43-25B Ms IgG 2a, ? CD41b HIP2 Ms IgG 3, ? CD66 (a,c ,d,e) B1.1/CD66 Ms IgG 2a, ?
CD11b D12 Ms IgG 2a, ? CD42a ALMA.16 Ms IgG 1, ? CD66b G10F5 Ms IgM, ?
CD11c B-ly6 Ms IgG 1, ? CD42b HIP1 Ms IgG 1, ? CD66f IID10 Ms IgG 1, ?
CD13 WM15 Ms IgG 1, ? CD43 1G10 Ms IgG 1, ? CD69 FN50 Ms IgG 1, ?
CD14 M5E2 Ms IgG 2a, ? CD44 G44-26 Ms IgG 2b, ? CD70 Ki-24 Ms IgG 3, ?
CD15 HI98 Ms IgM, ? CD45 HI30 Ms IgG 1, ? CD71 M-A712 Ms IgG 2a, ?
CD15s CSLEX1 Ms IgM, ? CD45RA HI100 Ms IgG 2b, ? CD72 J4-117 Ms IgG 2b, ?
CD16 3G8 Ms IgG 1, ? CD45RB MT4 Ms IgG 1, ? CD73 AD2 Ms IgG 1, ?
CD18 6.7 Ms IgG 1, ? CD45RO UCHL1 Ms IgG 2a, ? CD74 M-B741 Ms IgG 2a, ?
CD19 HIB19 Ms IgG 1, ? CD46 E4.3 Ms IgG 2a, ? CD75 LN1 Ms IgM, ?
CD20 2H7 Ms IgG 2b, ? CD47 B6H12 Ms IgG 1, ? CD77 5B5 Ms IgM, ?
CD21 B-ly4 Ms IgG 1, ? CD48 TU145 Ms IgM, ? CD79b CB3-1 Ms IgG 1, ?
CD22 HIB22 Ms IgG 1, ? CD49a SR84 Ms IgG 1, ? CD80 L307.4 Ms IgG 1, ?
CD23 EBVCS-5 Ms IgG 1, ? CD49b AK-7 Ms IgG 1, ? CD81 JS-81 Ms IgG 1, ?
CD24 ML5 Ms IgG 2a, ? CD49c C3 II.1 Ms IgG 1, ? CD83 HB15e Ms IgG 1, ?
CD25 M-A251 Ms IgG 1, ? CD49d 9F10 Ms IgG 1, ? CD84 2G7 Ms IgG 1, ?
CD26 M-A261 Ms IgG 1, ? CD49e VC5 Ms IgG 1, ? CD85 GHI/75 Ms IgG 2b, ?
CD27 M-T271 Ms IgG 1, ? CD50 TU41 Ms IgG 2b, ?

## Sheet: Sheet2
	Specificity	Clone	Fluorophore		Specificity	Clone	Fluorophore		Specificity	Clone	Fluorophore		Specificity	Clone	Fluorophore
	CD31	WM-59	APC-Cy7		CD49b	AK-7	AF 647		CD119	GIR-208	AF 647		CD271	C40-1457	AF 647
	CD45	HI30	APC-Cy7		CD49c	C3 II.1	AF 647		CD120a	MABTNFR1-A1	AF 647		CD273	MIH18	AF 647
	CD49f	GoH3	PE-Cy7		CD49d	9F10	AF 647		CD121a	HIL1R-M1	AF 647		CD274	MIH1	AF 647
	EpCAM	9C4	PE		CD49e	VC5	AF 647		CD121b	MNC2	AF 647		CD275	2D3/B7-H2	AF 647
	CD1a	HI149	AF 647		CD50	TU41	AF 647		CD122	Mik-beta 3	AF 647		CD278	DX29	AF 647
	CD1b	M-T101	AF 647		CD51/61	23C6	AF 647		CD123	9F5	AF 647		CD279	MIH4	AF 647
	CD1d	CD1d42	AF 647		CD53	HI29	AF 647		CD124	hIL4R-M57	AF 647		CD282	11G7	AF 647
	CD2	RPA-2.10	AF 647		CD54	LB-2	AF 647		CD126	M5	AF 647		CD305	DX26	AF 647
	CD3	HIT3a	AF 647		CD55	IA10	AF 647		CD127	hIL-7R-M21	AF 647		CD309	89106	AF 647
	CD4	RPA-T4	AF 647		CD56	B159	AF 647		CD128b	6C6	AF 647		CD314	1D11	AF 647
	CD4v4	L120	AF 647		CD57	NK-1	AF 647		CD130	AM64	AF 647		CD321	M.AB.F11	AF 647
	CD5	L17F12	AF 647		CD58	1C3	AF 647		CD134	ACT35	AF 647		CDw327	E20-1232	AF 647
	CD6	M-T605	AF 647		CD59	p282 (H19)	AF 647		CD135	4G8	AF 647		CDw328	F023-420	AF 647
	CD7	M-T701	AF 647		CD61	VI-PL2	AF 647		CD137	4B4-1	AF 647		CD329	E10-286	AF 647
	CD8a	SK1	AF 647		CD62E	68-5H11	AF 647		CD137 Ligand	C65-485	AF 647		CD335	9E2/NKp46	AF 647
	CD8b	2ST8.5H7	AF 647		CD62L	Dreg 56	AF 647		CD138	Mi15	AF 647		CD336	P44-8.1	AF 647
	CD9	M-L13	AF 647		CD62P	AK-4	AF 647		CD140a	alpha R1	AF 647		CD337	P30-15	AF 647
	CD10	HI10a	AF 647		CD63	H5C6	AF 647		CD140b	28D4	AF 647		CD338	5D3	AF 647
	CD11a	G43-25B	AF 647		CD64	10.1	AF 647		CD141	1A4	AF 647		CD304	Neu24.7	AF 647
	CD11b	D12	AF 647		CD66 (a,c,d,e)	B1.1/CD66	AF 647		CD142	HTF-1	AF 647		αβTCR	T10B9.1A-31	AF 647
	CD11c	B-ly6	AF 647		CD66b	G10F5	AF 647		CD144	55-7H1	AF 647		β2-microglobulin	TU99	AF 647
	CD13	WM15	AF 647		CD66f	IID10	AF 647		CD146	P1H12	AF 647		BLTR-1	203/14F11	AF 647
	CD14	M5E2	AF 647		CD69	FN50	AF 647		CD147	HIM6	AF 647		CLIP	CerCLIP	AF 647
	CD15	HI98	AF 647		CD70	Ki-24	AF 647		CD150	A12	AF 647		CMRF-44	CMRF44	AF 647
	CD15s	CSLEX1	AF 647		CD71	M-A712	AF 647		CD151	14A2.H1	AF 647		CMRF-56	CMRF56	AF 647
	CD16	3G8	AF 647		CD72	J4-117	AF 647		CD152	BNI3	AF 647		EGF Receptor	EGFR1	AF 647
	CD18	6.7	AF 647		CD73	AD2	AF 647		CD153	D2-1173	AF 647		fMLP receptor	5F1	AF 647
	CD19	HIB19	AF 647		CD74	M-B741	AF 647		CD154	TRAP1	AF 647		γδTCR	B1	AF 647
	CD20	2H7	AF 647		CD75	LN1	AF 647		CD158a	HP-3E4	AF 647		HPC	BB9	AF 647
	CD21	B-ly4	AF 647		CD77	5B5	AF 647		CD158b	CH-L	AF 647		HLA-A,B,C	G46-2.6	AF 647
	CD22	HIB22	AF 647		CD79b	CB3-1	AF 647		CD161	DX12	AF 647		HLA-A2	BB7.2	AF 647
	CD23	EBVCS-5	AF 647		CD80	L307.4	AF 647		CD162	KPL-1	AF 647		HLA-DQ	TU169	AF 647
	CD24	ML5	AF 647		CD81	JS-81	AF 647		CD163	GHI/61	AF 647		HLA-DR	G46-6 (L243)	AF 647
	CD25	M-A251	AF 647		CD83	HB15e	AF 647		CD164	N6B6	AF 647		HLA-DR, DP, DQ	TU39	AF 647
	CD26	M-A261	AF 647		CD84	2G7	AF 647		CD165	SN2	AF 647		Invariant NK T	6B11	AF 647
	CD27	M-T271	AF 647		CD85	GHI/75	AF 647		CD166	3A6	AF 647		Disialoganglioside GD2	14.G2a	AF 647
	CD28	L293	AF 647		CD86	2331 (FUN-1)	AF 647		CD171	5G3	AF 647		MIC A/B	6D4	AF 647
	CD29	HUTS-21	AF 647		CD87	VIM5	AF 647		CD172b	B4B6	AF 647		NKB1	DX9	AF 647
	CD30	BerH8	AF 647		CD88	D53-1473	AF 647		CD177	MEM-166	AF 647		SSEA-1	MC480	AF 647
	CD31	WM59	AF 647		CD89	A59	AF 647		CD178	NOK-1	AF 647		SSEA-4	MC813-70	AF 647
	CD32	FL18.26	AF 647		CD90	5 E10	AF 647		CD180	G28-8	AF 647		TRA-1-60	TRA-1-60	AF 647
	CD33	HIM3-4	AF 647		CD91	A2MR-alpha 2	AF 647		CD181	5A12	AF 647		TRA-1-81	TRA-1-81	AF 647
	CD34	581	AF 647		CDw93	R139	AF 647		CD183	1C6/CXCR3	AF 647		Vβ 23	AHUT7	AF 647
	CD35	E11	AF 647		CD94	HP-3D9	AF 647		CD184	12G5	AF 647		Vβ 8	JR2	AF 647
	CD36	CB38 (NL07)	AF 647		CD95	DX2	AF 647		CD193	5 E8	AF 647		CD326	EBA-1	AF 647
	CD37	M-B371	AF 647		CD97	VIM3b	AF 647		CD195	2D7/CCR5	AF 647		Ms IgM IC	G155-228	AF 647
	CD38	HIT2	AF 647		CD98	UM7F8	AF 647		CD196	11A9	AF 647		Ms IgG1 IC	MOPC-21	AF 647
	CD39	TU66	AF 647		CD99	TU12	AF 647		CD197	2H4	AF 647		Ms IgG2a IC	G155-178	AF 647
	CD40	5C3	AF 647		CD99R	HIT4	AF 647		CD200	MRC OX-104	AF 647		Ms IgG2b IC	27-35	AF 647
	CD41a	HIP8	AF 647		CD100	A8	AF 647		CD205	MG38	AF 647		Ms IgG2b IC	J606	AF 647
	CD41b	HIP2	AF 647		CD102	CBR-1C2/2.1	AF 647		CD206	19.2	AF 647		CD104	439-9B	AF 647
	CD42a	ALMA.16	AF 647		CD103	Ber-ACT8	AF 647		CD209	DCN46	AF 647		CD120b	hTNFR-M1	AF 647
	CD42b	HIP1	AF 647		CD105	266	AF 647		CD220	3B6/IR	AF 647		CD132	TUGh4	AF 647
	CD43	1G10	AF 647		CD106	51-10C9	AF 647		CD221	3B7	AF 647		CD201	RCR-252	AF 647
	CD44	G44-26	AF 647		CD107a	H4A3	AF 647		CD226	DX11	AF 647		CD210	3F9	AF 647
	CD45	HI30	AF 647		CD107b	H4B4	AF 647		CD227	HMPV	AF 647		CD212	2B6/12beta 2	AF 647
	CD45RA	HI100	AF 647		CD108	KS-2	AF 647		CD229	HLy9.1.25	AF 647		CD267	1A1-K21-M22	AF 647
	CD45RB	MT4	AF 647		CD109	TEA 2/16	AF 647		CD231	M3-3D9 (SN1a)	AF 647		CD294	BM16	AF 647
	CD45RO	UCHL1	AF 647		CD112	R2.525	AF 647		CD235a	GA-R2 (HIR2)	AF 647		SSEA-3	MC631	AF 647
	CD46	E4.3	AF 647		CD114	LMM741	AF 647		CD243	17F9	AF 647		CLA	HECA-452	AF 647
	CD47	B6H12	AF 647		CD116	M5D12	AF 647		CD244	1969-02-01	AF 647		Integrin β7	FIB504	AF 647
	CD48	TU145	AF 647		CD117	YB5.B8	AF 647		CD255	CARL-1	AF 647		Rt IgM IC	R4-22	AF 647
	CD49a	SR84	AF 647		CD118	12D3	AF 647		CD268	11C1	AF 647		Rt IgG1 IC	R3-34	AF 647
